# Supplementary material for: The size of the EB cap determines instantaneous microtubule stability
Source: eLife. 2016 Apr 6;5:e13470. doi: 10.7554/eLife.13470 (PMC4829430; doi:10.7554/eLife.13470)
Supplement: Supplementary file 2. — DOI: http://dx.doi.org/10.7554/eLife.13470.020 [file elife-13470-supp2.xlsx]

## Sheet: Tubulin Variation (Fig. 6A)
Growth speed (nm/s)	Delay time (s)	Tubulin conc. (mM)
-12.1726	3.92061	10
-4.89049	3.60573	10
-3.19166	2.26853	20
0.43416	6.5281	10
0.57786	4.15589	10
1.62982	2.92698	14
2.28857	4.66713	20
3.41824	2.61791	14
3.74115	2.648	14
3.99891	1.23192	10
4.75828	8.94159	10
6.01127	4.93018	10
6.07954	0.61601	20
6.35317	3.75641	14
6.4214	10.2303	10
6.95623	2.7452	10
8.08109	1.37841	20
8.13884	2.27066	10
8.31838	4.72268	10
9.26889	6.22462	20
10.5627	5.36886	10
10.7968	2.60586	20
11.0274	4.81769	10
11.4139	6.82404	10
11.5437	2.36315	10
11.8368	3.52614	14
11.9037	9.01367	20
12.1953	2.95872	10
12.2971	10.3593	10
13.0322	4.63795	10
14.0447	3.66313	14
14.4494	4.94679	10
15.2221	2.85359	20
15.3506	5.18269	14
15.4278	2.71013	10
15.5268	5.69895	10
15.5558	3.61136	10
15.8784	5.75567	14
16.0457	1.89674	14
16.1255	4.22841	20
16.1617	3.34296	20
16.1784	3.38674	14
16.2797	7.00825	14
16.3417	5.55487	10
16.4951	1.75116	10
16.5551	7.21608	10
16.9145	3.89444	10
16.9376	3.98549	10
16.9846	3.44004	20
17.1988	5.6084	10
17.2064	2.01599	20
17.3593	3.74766	10
18.0413	4.57654	14
18.3138	5.68437	14
18.6076	8.12606	10
19.4286	7.52375	10
19.4437	9.77949	14
19.4891	3.46938	20
19.5248	3.88581	10
19.6123	7.52248	10
19.6855	1.80973	20
19.904	1.9403	20
20.1984	2.41314	20
21.1295	1.87696	20
21.319	10.4251	10
21.9516	3.1176	35
21.996	8.33632	14
22.4735	7.64842	14
22.6012	5.98327	20
22.794	4.8249	14
23.3483	7.02937	20
23.8555	4.36572	10
23.8865	4.27383	10
24.4408	6.85123	10
24.5787	7.26782	14
25.1589	3.96142	35
25.3117	9.3361	10
25.3149	5.9423	14
25.5546	10.2912	10
25.6024	2.89831	20
25.6192	3.58568	20
25.6772	8.62653	14
26.0149	4.21644	10
26.0911	6.96237	14
26.3273	5.48024	14
27.0812	7.20997	35
27.2415	7.86938	14
27.5492	3.58181	20
27.7124	6.95742	10
27.733	5.89753	14
27.9747	4.51852	14
28.0024	7.77681	10
28.0657	6.72566	20
28.2365	5.88292	14
28.5342	6.65965	14
28.9243	5.43814	20
29.4772	2.38309	35
29.6334	2.18748	20
29.8767	3.41805	14
30.7395	5.52806	20
30.9002	4.36791	14
31.0138	6.9443	10
31.0206	8.6391	20
31.0299	7.31817	20
31.1117	3.46729	20
31.334	6.59241	20
31.4749	8.11429	14
32.1286	7.15818	20
32.6833	2.85509	10
32.8995	8.62627	14
33.0575	8.13672	14
33.1922	6.31958	10
33.6041	10.8206	10
33.6804	2.97279	35
33.8614	8.8089	10
34.2525	8.41458	10
34.2996	6.26698	14
35.1467	1.95316	20
35.7842	5.04255	20
36.3401	4.73574	20
36.42	8.53326	20
36.6705	7.16838	35
37.0526	5.89988	14
37.3479	5.5807	20
37.4648	5.81388	20
37.5408	8.16651	20
37.7975	6.10111	20
38.7372	6.21489	20
38.886	6.62113	10
38.9339	6.99177	14
39.1535	8.25356	10
40.0846	5.22271	20
40.2115	15.29	20
40.4394	8.76262	20
40.6902	6.49519	10
40.7415	10.0373	14
40.8132	4.96308	20
40.9011	3.55521	10
40.9628	11.1585	14
40.9902	6.23973	20
41.293	6.69091	20
41.4235	6.65162	20
41.5271	8.70192	10
41.6566	5.32753	20
42.2998	4.97131	20
42.6725	5.33061	35
42.733	6.71138	20
43.6974	6.99274	35
43.7082	7.5216	20
44.0238	7.55909	14
44.3254	4.11108	20
44.7619	8.86588	20
45.0809	7.01327	20
45.3005	5.18097	20
47.1075	4.86881	35
47.377	7.88485	20
47.4916	5.10194	35
47.8785	8.19062	20
48.5534	8.25803	14
48.9633	5.64887	20
49.0429	4.21263	35
49.3391	5.59465	20
51.1228	8.48321	10
51.4435	3.90335	35
51.5004	8.92262	10
51.7061	4.1207	20
51.7931	9.29869	35
52.001	4.51619	35
52.6931	4.75335	35
52.9999	4.20622	35
55.3761	7.70588	20
56.8051	8.81189	20
58.3403	8.01986	20
58.6848	6.5202	20
59.6579	6.73092	35
59.679	5.9413	35
60.8482	6.97712	20
60.9842	9.1313	14
62.6699	7.97792	35
63.3834	8.61623	20
63.9769	11.2472	20
65.4729	3.14359	35
66.2166	2.98859	20
66.436	10.512	20
67.3082	5.24517	35
69.9077	8.54464	35
72.4073	4.50394	35
75.0148	6.4541	35
75.3039	6.54802	35
78.9384	8.2242	35
79.9435	6.91297	35
82.7179	5.16323	35
83.1082	5.43609	35
84.4132	14.0081	35
84.4713	4.71887	35
84.898	7.24361	35
85.1652	6.93735	20
91.6136	7.60006	35
91.9642	5.83932	35
92.2511	8.45451	35
92.2516	7.25232	35
94.5428	8.08053	35
96.7196	5.51512	35
101.36	12.6295	35
102.879	8.00784	35
105.006	9.29408	35
114.714	12.5483	35
118.535	7.00711	35
148.476	10.3775	35
148.582	10.3836	35

## Sheet: No Mal3 (Fig. 6C)
Growth speed (nm/s)	Delay time (s)
1.99948	4.06065
2.00164	0.23725
2.04547	4.14303
3.33882	6.25507
3.95181	2.42873
4.53371	6.44666
4.76661	7.55411
4.93483	5.4788
5.23234	2.52992
6.02596	1.12702
6.05123	4.0317
9.09161	5.63441
9.24127	3.37621
9.25174	3.29929
9.32037	2.52874
9.87592	2.66852
10.4845	4.90062
12.579	4.15355
13.0234	10.1591
13.0666	4.55064
13.1721	3.13179
14.6872	4.51077
15.3466	4.67134
15.7626	3.09557
16.0532	9.03656
16.566	5.85217
16.9801	6.25815
17.0423	4.44738
17.1524	4.2571
17.7421	8.77705
17.8951	10.8053
18.3077	3.74954
18.3423	10.9383
19.9254	3.91759
20.0858	7.57958
20.6663	6.29705
20.9515	7.22373
21.282	5.22969
21.4081	4.28036
21.5851	11.2385
21.6485	6.40512
21.665	6.30249
21.7033	6.61632
22.1582	9.30701
22.4868	3.48734
22.5267	4.82745
22.6005	8.18034
22.7242	10.815
22.7604	6.29202
24.0944	7.85948
24.5223	4.01594
24.5785	10.2375
24.7154	7.5228
24.8116	7.66707
25.271	4.4678
25.278	4.0611
27.1497	10.5895
28.0225	8.10993
28.5294	8.93818
28.6685	5.89227
28.79	8.42777
29.0174	6.46521
29.1832	7.96669
29.2816	10.3311
29.3607	5.50315
29.5396	6.07757
30.2422	6.45098
30.6989	9.93902
30.9181	10.9789
31.0337	5.8814
31.1483	6.63458
31.5368	6.74613
33.0299	5.53362
33.7647	8.35068
33.9025	12.9638
34.5405	7.00569
35.3059	5.88324
35.3191	8.82881
36.0431	10.5282
36.4714	6.88492
38.8905	11.6019
39.0146	10.3054
40.8403	9.89033
41.5549	10.7418
41.8167	7.60794
42.1731	8.36745
43.6544	13.8216
44.5391	8.83203
44.9254	11.5319
46.1428	7.60333
46.4555	12.5889
46.9306	10.0319
47.1275	11.9171
48.7695	10.3601
48.8213	12.0651
48.9931	15.5554
49.4153	14.8606
49.4538	11.9674
50.5254	7.78479
54.8504	11.6141
54.9547	9.70878

## Sheet: 200nM Mal3 (Fig. 4, 6C)
Growth speed (nm/s)	Delay time (s)	Mal3 Intensity at washout (arb. u.)	Mal3 Intensity at catastrophe (arb. u.)
--	2.855	2403.48	1395.45
--	1.54324	1616.44	1093.88
--	4.91893	3564.12	1527.24
--	2.98799	2812.18	1400.55
--	0.67058	839.453	995.341
--	6.61217	4394.1	1688.09
--	2.80789	2498.39	1245.16
3.19012	1.50489	1060.68	905.527
4.03812	1.76922	1208.4	1079.51
4.54744	5.57915	2913.9	1368.77
5.29441	2.54128	2291.6	2120.14
5.476	1.63846	1591.84	1471.83
8.29167	2.69363	1904.17	1985.19
9.82742	2.62255	1047.54	917.123
12.9449	0.95323	994.089	959.831
13.2077	1.90044	1713.45	1507.42
13.5061	2.58353	1170.9	641.005
13.8141	1.31325	2332.58	1993
13.9992	1.83327	1384.7	1565.02
14.1534	1.34481	1307.34	957.063
14.4359	1.13959	1210.3	1145.34
16.5008	0.56607	1320.09	1200.56
17.0969	1.6259	1010.84	667.869
17.3125	2.66654	1615.46	1016.85
17.7573	1.36706	2234.77	1818.74
18.3551	2.06817	1587.43	1396.54
19.1065	1.99568	1251.18	866.591
20.1229	3.08194	2200.8	1914.16
20.25	2.93555	1338.16	967.939
20.398	3.37949	1576.5	1333.94
20.6565	2.65362	1965.5	1029.74
21.2696	1.637	797.83	903.381
22.0658	1.40574	1189.38	1086.58
22.0859	1.50737	1182.52	1274.13
22.8162	4.13109	2667.55	1803.05
23.6706	2.15165	1649.54	1150.01
23.8732	3.71234	1905.28	1088.43
24.0043	4.07483	2605.65	1107.78
24.6556	3.95788	2146.34	1634.23
25.6741	2.51978	1772.57	1201.55
25.9474	6.3935	4282.61	1450.24
26.3213	2.21125	1905.88	1402.01
27.0673	1.92108	2220.84	1732.19
28.0628	3.45199	2180.3	1236.94
28.3118	2.72062	1568.32	1213.19
28.4087	4.02529	2762.44	1755.24
28.5596	1.37471	2867.28	2352.92
28.9055	3.54337	2346.79	1224.63
29.2127	3.51134	2546.69	1690.48
29.3824	3.50598	2257.12	1719.02
29.3984	3.49205	2257.76	1719.02
29.5446	1.63702	2614.13	1674.2
29.6745	3.04979	1899.27	1352.4
29.991	4.71519	3709.99	1423.06
30.4064	0.7448	1872.94	1675.24
30.9694	3.32958	2279.21	1638.4
31.1838	2.14751	1872.56	1276.59
31.2993	1.90968	878.689	551.348
31.6941	3.43845	3252.83	2547.28
31.8476	3.59489	3053.97	2345.46
32.2387	4.10177	2267.8	1071.17
32.8211	4.07423	2548.57	1869.22
32.8874	2.86031	3069.4	2271.53
33.0397	3.66626	3611.22	1539.9
33.1663	3.60494	1957.87	1080.64
33.167	2.56952	2694.1	1670.36
33.204	4.59175	2517.08	1118.12
33.2947	4.27439	2867.99	1869.97
33.9815	1.67593	1235.63	772.838
34.0705	4.31164	2820.16	1476.26
34.169	4.50736	4098.82	943.048
34.3028	3.93597	2349.02	1217.39
34.3144	3.43047	2155.02	854.592
34.6306	2.67373	2863.4	1195.35
34.9095	3.14552	2465.93	1975.62
34.9333	3.33274	2809.14	1799.5
35.0499	2.74951	2144.52	1390.17
35.1182	4.06598	3671.07	1817.36
35.2039	4.70137	3117.53	1987.41
35.3872	3.19392	3247.61	1179.26
35.5635	3.42474	2275.08	1711.46
36.5411	5.20428	4181.86	1732.12
36.8313	2.95015	2854.14	1569.55
37.0714	3.62766	2627.48	1375.47
37.1361	4.37266	3102.18	1357.79
37.3826	3.30098	2450.05	1583.8
37.5413	5.38442	2592.33	1926.18
37.7372	3.33004	2507.7	1475.54
37.9045	1.77723	3065.61	2272.63
38.8033	4.08418	2885.25	1391.39
38.9939	2.82647	2375.95	1368.58
39.2085	4.2291	5019.78	2269.23
39.4296	1.69168	2562.11	1451.17
39.5905	4.54868	3328.48	1643.01
39.8442	3.01138	3141.35	1672.37
39.893	4.31274	3988.41	1900.15
39.9213	5.09145	4143.65	1558.34
40.3128	3.92332	2912.77	1306.32
40.3708	4.9357	4255.28	1453.49
41.1799	3.30125	3528.73	2401.15
41.2642	3.73066	2341.79	1067.36
41.7095	5.03704	3674.33	1428.78
41.804	4.72221	3377.82	2067.98
41.9126	3.81573	3168.16	1318.12
42.2858	5.4675	3203.87	2361.94
42.3545	3.67199	3862.01	1774.68
42.4883	5.9905	3772.41	1581.6
42.549	4.10175	3044.47	1062.75
43.357	4.63268	2798.96	1610.49
43.43	4.61603	2235.99	1498.23
43.4887	3.53286	2698.25	1458.21
43.6349	5.34888	3573.18	1568.73
43.931	6.04161	2903.24	1112.84
44.1179	4.98358	3752.74	1311.65
44.1866	6.41524	5187.11	1841.86
44.333	3.22187	2325.81	1627.46
44.6884	5.00246	3370.52	1459.6
45.2722	3.22903	2061.02	1284.68
45.564	5.20677	2572.26	1022.93
45.6009	4.31848	3973.73	1985.8
45.6253	4.22102	3341.66	1654.46
45.7131	4.79748	3592.26	1307.17
45.8658	4.6104	3110.95	1359.77
45.9567	2.01797	1974.07	1434.52
46.572	5.5193	2989.73	1547.23
46.6615	2.46515	2922.64	1882.18
46.8038	4.10006	4756.13	2052.38
47.2202	4.73065	4495.57	1494.42
49.4405	4.48268	3623.93	1721.93
49.7226	6.14169	4892.03	1624.95
52.7407	5.1215	4382.31	1578.59
53.912	8.39532	6685.73	1766.14
56.8596	5.29894	5116.06	2055.19
57.4331	3.68287	3619.77	1871.45
58.122	3.93673	3532.15	1425.54
58.3661	5.12483	4184.19	1085.94
58.6861	4.70527	4494.04	2136.9
61.9892	7.04124	4429.1	1336.46
67.5769	6.4464	3368.12	1147.59
